# Supplementary material for: “Hands-On” and “Hands-Off” Physiotherapy Treatments in Fibromyalgia Patients: A Systematic Review and Meta-Analysis
Source: Biomedicines. 2024 Oct 21;12(10):2412. doi: 10.3390/biomedicines12102412 (PMC11506077; doi:10.3390/biomedicines12102412)
Supplement: Supplementary file 1 [file biomedicines-12-02412-s001.zip]

Archive with 6 entries (6 files):
- __MACOSX/._File S1-Prisma Checklist.pdf
- __MACOSX/._File S2-search strategy.pdf
- __MACOSX/._File S3- Excluded studies.pdf
- File S1-Prisma Checklist.pdf
- File S2-Search strategy.pdf
- File S3-Excluded studies.pdf
